# Supplementary material for: Detecting Blastocyst Components by Artificial Intelligence for Human Embryological Analysis to Improve Success Rate of In Vitro Fertilization
Source: J Pers Med. 2022 Jan 18;12(2):124. doi: 10.3390/jpm12020124 (PMC8877842; doi:10.3390/jpm12020124)
Supplement: Supplementary file 1 [file jpm-12-00124-s001.zip]

Archive with 1 entries (1 files):
- jpm-1547185-supplementary.pdf
